# Supplementary material for: Homology Modeling of Sesame Allergenic Protein and Prediction of B-Cell Linear Antigenic Epitopes Using Immunoinformatic Tools
Source: Foods. 2025 Dec 3;14(23):4158. doi: 10.3390/foods14234158 (PMC12692619; doi:10.3390/foods14234158)
Supplement: Supplementary file 1 [file foods-14-04158-s001.zip]

Archive with 1 entries (1 files):
- foods-3950157-supplementary.pdf
